# Supplementary material for: Cheiriphotis trifurcata, new species (Crustacea, Amphipoda, Corophiidae, Protomedeiinae) from the Seagrass Bed of the Lower Gulf of Thailand
Source: Zookeys. 2012 Apr 27;(187):71–89. doi: 10.3897/zookeys.187.3219 (PMC3345904; doi:10.3897/zookeys.187.3219)
Supplement: XML Treatment for Cheiriphotis [file zookeys.187.3219-treatment1.xml]

<!DOCTYPE tp:taxon-treatment
  PUBLIC "-//TaxonX//DTD Taxonomic Treatment Publishing DTD v0 20100105//EN" "tax-treatment-NSO.dtd">
<tp:taxon-treatment xmlns:tp="http://www.plazi.org/taxpub"><tp:treatment-meta><mixed-citation publication-type="journal"><person-group><name><surname>Wongkamhaeng</surname><given-names>K.</given-names></name><name><surname>Azman</surname><given-names>B.A.R.</given-names></name><name><surname>Puttapreecha</surname><given-names>R.</given-names></name></person-group><article-title>
                    <italic>Cheiriphotis trifurcata</italic>, new species (Crustacea, Amphipoda, Corophiidae, Protomedeiinae) from the Seagrass Bed of the Lower Gulf of Thailand</article-title><source>Zookeys</source><day>27</day><month>4</month><year>2012</year><volume>2012</volume><issue>187</issue><fpage>71</fpage><lpage>89</lpage><pub-id pub-id-type="doi">10.3897/zookeys.187.3219</pub-id></mixed-citation></tp:treatment-meta><tp:nomenclature><tp:taxon-name>
                    	<tp:taxon-name-part taxon-name-part-type="genus">Cheiriphotis</tp:taxon-name-part>
                    <object-id xmlns:xlink="http://www.w3.org/1999/xlink" xlink:type="simple">http://species-id.net/wiki/Cheiriphotis</object-id>
								</tp:taxon-name><tp:taxon-authority>(Giles, 1885)</tp:taxon-authority></tp:nomenclature><tp:treatment-sec sec-type="Type species"><title>Type species.</title><p><italic><tp:taxon-name>Melita megacheles</tp:taxon-name></italic> Giles, 1885 by monotypy.</p></tp:treatment-sec><tp:treatment-sec sec-type="Diagnosis"><title>Diagnosis.</title><p>Eyes small. Antenna 1, accessory flagellum pluriarticulate. Mandibular palp article 3 rectolinear or clavate. Coxae small, relatively short, coxa 1 dilated, pr<!--PageBreak-->oduced forward. Gnathopod 1 (male) subchelate. Gnathopod 2 subchelate and greatly larger than gnathopod 1. Pereopods 6–7, dactylus elongate, falcate. Uropods 1 – 2 biramous; rami slighty subequal; peduncle with ventrodistal process. Uropod 3 uniramous. Telson entire.</p></tp:treatment-sec><tp:treatment-sec sec-type="Species composition"><title>Species composition.</title><p><italic><tp:taxon-name>Cheiriphotis</tp:taxon-name></italic> contains 16 species: <italic><tp:taxon-name>Cheiriphotis australiae</tp:taxon-name></italic> Stebbing, 1910; <italic><tp:taxon-name>Cheiriphotis delloyei</tp:taxon-name></italic> Pirlot, 1934; <italic><tp:taxon-name>Cheiriphotis durbanensis</tp:taxon-name></italic> K.H. Bamard, 1916; <italic><tp:taxon-name>Cheiriphotis erythraeus</tp:taxon-name></italic> Ruffo, 1969; <italic><tp:taxon-name>Cheiriphotis geniculata</tp:taxon-name></italic> K.H. Barnard, 1916; <italic><tp:taxon-name>Cheiriphotis madagascarensis</tp:taxon-name></italic> Ledoyer, 1979; <italic><tp:taxon-name>Cheiriphotis mediterranea</tp:taxon-name></italic> Myers, 1983; <italic><tp:taxon-name>Cheiriphotis megacheles</tp:taxon-name></italic> (Giles, 1885); <italic><tp:taxon-name>Cheiriphotis minima</tp:taxon-name></italic> Ledoyer, 1982; <italic><tp:taxon-name>Cheiriphotis neotropicalis</tp:taxon-name></italic> Valerio-Berardo, 2007; <italic><tp:taxon-name>Cheiriphotis pediformis</tp:taxon-name></italic> Myers, 1995; <italic><tp:taxon-name>Cheiriphotis quadrichelatus</tp:taxon-name></italic> Ortiz &amp; Lalana, 1997; <italic><tp:taxon-name>Cheiriphotis rotui</tp:taxon-name></italic> Myers, 1989; <italic><tp:taxon-name>Cheiriphotis walkeri</tp:taxon-name></italic> Stebbing, 1918; <italic><tp:taxon-name>Cheiriphotis williamsoni</tp:taxon-name></italic> Salman &amp; Jabbar, 1990;</p></tp:treatment-sec></tp:taxon-treatment>
