# Supplementary material for: Cheiriphotis trifurcata, new species (Crustacea, Amphipoda, Corophiidae, Protomedeiinae) from the Seagrass Bed of the Lower Gulf of Thailand
Source: Zookeys. 2012 Apr 27;(187):71–89. doi: 10.3897/zookeys.187.3219 (PMC3345904; doi:10.3897/zookeys.187.3219)
Supplement: XML Treatment for Cheiriphotis trifurcata [file zookeys.187.3219-treatment2.xml]

<!DOCTYPE tp:taxon-treatment
  PUBLIC "-//TaxonX//DTD Taxonomic Treatment Publishing DTD v0 20100105//EN" "tax-treatment-NSO.dtd">
<tp:taxon-treatment xmlns:tp="http://www.plazi.org/taxpub"><tp:treatment-meta><mixed-citation publication-type="journal"><person-group><name><surname>Wongkamhaeng</surname><given-names>K.</given-names></name><name><surname>Azman</surname><given-names>B.A.R.</given-names></name><name><surname>Puttapreecha</surname><given-names>R.</given-names></name></person-group><article-title>
                    <italic>Cheiriphotis trifurcata</italic>, new species (Crustacea, Amphipoda, Corophiidae, Protomedeiinae) from the Seagrass Bed of the Lower Gulf of Thailand</article-title><source>Zookeys</source><day>27</day><month>4</month><year>2012</year><volume>2012</volume><issue>187</issue><fpage>71</fpage><lpage>89</lpage><pub-id pub-id-type="doi">10.3897/zookeys.187.3219</pub-id></mixed-citation></tp:treatment-meta><tp:nomenclature><tp:taxon-name>
                    	<tp:taxon-name-part taxon-name-part-type="genus">Cheiriphotis</tp:taxon-name-part>
                    	<tp:taxon-name-part taxon-name-part-type="species">trifurcata</tp:taxon-name-part>
                    	<object-id xmlns:xlink="http://www.w3.org/1999/xlink" xlink:type="simple">urn:lsid:zoobank.org:act:37DAB18F-70EF-42C3-BD57-0E0911C11128</object-id>
                    	<object-id xmlns:xlink="http://www.w3.org/1999/xlink" xlink:type="simple">http://species-id.net/wiki/Cheiriphotis_trifurcata</object-id>
                    </tp:taxon-name><tp:taxon-status xmlns:xlink="http://www.w3.org/1999/xlink" xlink:type="simple">sp. n.</tp:taxon-status></tp:nomenclature><tp:treatment-sec sec-type="Type material"><title>Type material.</title><p><italic>Holotype</italic>. ♂, THAILAND, Lower Gulf of Thailand, Talet Bay (<named-content xmlns:xlink="http://www.w3.org/1999/xlink" content-type="dwc:verbatimCoordinates" xlink:type="simple">09˚18'39.5"N, 99˚46'46.4"E</named-content>), seagrass bed (associated with <italic><tp:taxon-name>Thalassia hemprichii</tp:taxon-name></italic>), 24 September 2008, Puttapreecha, R., PSUZC-CR-0264.</p><p><italic>Allotype</italic>. ♀, collected with holotype, PSUZC-CR-0265 (adult female, 4.16 mm)</p><p><italic>Other material</italic>. Same data as for holotype, UKMMZ-1446 (5♂; 15♀); PSUZC-CR-0266 (5♂; 20♀)</p></tp:treatment-sec><tp:treatment-sec sec-type="Description"><title>Description.</title><p><bold>Male</bold> (<italic>holotype</italic>). Total body length 3.5 mm (from tip of rostrum to apex of telson). <italic>Body</italic> rather slender and subcylindrical. <italic>Head</italic> subequal in length to first 2 pereonites; rostrum not developed; inferior antennal sinus short and concave, about 0.3 times of head length; <italic>eye</italic> distinct. <italic>Antenna 1</italic> slightly longer than antenna 2, ratio of peduncular article 1–3 as 5:9:8; article 1 slender, with 2 postero-marginal setae; flagellum with 10 articles, 0.7 times as long as peduncle; accessory flagellum with 4 articles, last article scale-like. <italic>Antenna 2</italic> peduncle slender; article 1–4 in ratio of 2:5:4:2; inner margin of article 4 and 5 with long postero-marginal setae; article 5 shorter than 4; flagellum short with long setae, subeaqual in length to peduncular article 5, composed of 7 articles, last article scale-like.</p><p><italic>Upper lip</italic> or labrum round and broad, with small depression in the middle and pubescent on each lobe. <italic>Lower lip</italic> inner lobe small and pubescent, mandibular process well developed; outer plate with a group of finger-like setae on the inner face of the outer lobe, covered with thin hair-like setae. <italic>Mandible</italic>, both incisors with 5 teeth; lacinia mobilis armed with 4 teeth on the left side and 5 teeth on the right side; molar process columnar, ridged distally; palp 3-articulate with ratios of 1:3:3, article 1 with 2 marginal setae, article 2–3 with apical and marginal setae. <italic>Maxilla 1</italic>, inner plate small with 2 apical setae, outer plate with 8 apical and marginal serrate robust setae; palp extending beyond outer plate, biarticulate with 6 apical serrate robust setae. <italic>Maxilla 2</italic>, inner plate with 19 slender marginal setae; outer plate larger than inner plate with 20 slender setae. <italic>Maxilliped</italic>, inner plate broad and short, reaching half of outer plate, apically provided with 4 conate setae and fine setae; outer plate broad, almost reaching palp article 2 with 7 conate setae; palp 4-articulate with ratio of 3:5:2:1.</p><p><bold>Pereon.</bold> <italic>Gnathopod 1</italic> subchelate, smaller than gnathopod 2; coxal plate subtriangular, produced anteriorly with long fine setae on anteroventral corner; length ratio of articles from basis to dactylus about 14:5:6:13:10:9; basis slender, broader distally, posterior margin bearing long setae; ischium short, subrectangular with apical setae; merus subtriangular with posteromarginal setae, longer than ischium; carpus longer than propodus with plumose setae on posterior margin; propodus shorter than dactylus, palm oblique with a robust seta at the proximal half, surface of palm toothed; dactylus slightly longer than palm, falcate, inner margin with a robust seta,. <italic>Gnathopod 2</italic> subchelate; coxal plate short and wide, subrectangular, length ratio of articles from basis to dactylus about 9:5:8:8:19:19; basis robust, nearly as long as wide, broader<!--PageBreak--> distally, anterior margin straight, both sides naked; ischium subrectangular; merus longer than ischium; carpus distal and anterior margin fused with propodus; propodus enlarged, as long as wide, anterior margin with a row of plumose setae, posterior margin with short setae; palm transverse, with 4 blunt teeth and one acute palmar corner; dactylus slightly longer than palmar margin, inner margin smooth.</p><p><italic>Pereopod 3</italic> slender and elongate; coxal plate small and suboval, with 3 plumose setae on anterior side; length ratio of articles from basis to dactylus 10:3:6:2:6:4; basis slender, distally extended; ischium short, subrectangular; merus longer than carpus, slightly <!--PageBreak--><!--PageBreak--><!--PageBreak--><!--PageBreak--><!--PageBreak-->produced anterodistally; carpus subrectangular, medially broad, posterior margin setose; propodus subrectangular; basis – propodus bearing plumose setae on both sides; dactylus falcate, long and thin, shorter than propodus. <italic>Pereopod 4</italic> rather similar to pereopod 3, coxal plate suboval with plumose setae on ventral side; length ratio of articles from basis to dactylus about 10:2:5:3:6:4; basis slender; ischium short, subrectangular; merus longer than carpus, slightly produced anterodistally; carpus subquadrate, shorter than propodus; basis to propodus with plumose setae on both margins; propodus long and narrow; dactylus long and thin, shorter than propodus. <italic>Pereopod 5</italic> shorter than pereopod 6 and 7; coxa bilobed; length ratio of articles from basis to dactylus about 14:2:3:3:6:3; basis subrectangular with plumose setae on both margins; ischium shortest with posteromarginal plumose setae; merus subequal to carpus, with posteromarginal plumose setae and 1 anterodistal seta; carpus with posteromarginal plumose setae; propodus with 4 robust setae along posterior margin; dactylus short, strongly curved. <italic>Pereopod 6</italic> elongate, 1.5 times as long as pereopod 5; coxa posteriorly produced with rounded lobe; length ratio of articles from basis to dactylus about 5:2:3:3:5:2; basis oval with plumose setae on both margins; ischium short with plumose setae on anteroventral corner; merus oblong, with plumose setae on both margins; carpus shorter than propodus, bearing long setae; propodus slender with marginal robust setae and setose posterodistally; dactylus falcate. <italic>Pereopod 7</italic> elongate, 1.6 times as long as pereopod 5; coxa short and wide, subtriangular, anteriorly produced; length ratio of articles from basis to dactylus about 13:5:7:7:11:6; basis posteriorly produced, bearing plumose setae on both margins; ischium short and subquadrate with plumose setae on anterodistal corner; merus elongate with plumose setae on both sides; carpus subequal to merus, both margins with sparse setae; propodus slender, longer than merus, distally extended; bearing setae on both margins and one robust seta on anterodistal corner; dactylus falcate, with one thin seta at 2/3 from proximal end.</p><p><bold>Pleon.</bold> <italic>Pleopods 1–2</italic> well developed; peduncles subcylindrical, longer than broad and fringed with several plumose setae and a pair of retinaculae on the inner margin; inner ramus subequal to peduncle with 9–10 articles, outer ramus shorter than inner ramus, both rami with facial setae.</p><p><italic>Pleopod 3</italic> similar to pleopod 1 and 2 except the tip of outer ramus modified; bearing long setae with sparse setule and having three additional modified setae with three forked tips respectively, outer ramus longer than inner ramus.</p><p><italic>Uropod 1</italic> longest, extending beyond uropods 3; peduncle longer than both rami, beset with robust setae, peduncular apex bearing 3 posteroventral robust setae; outer and inner margins of both rami lined with a row of robust setae, distal margin rounded and bearing several robust setae. <italic>Uropod 2</italic> not reaching uropod 3, peduncle shorter than rami, both outer and inner margins with a row of robust setae; outer ramus slightly longer than inner one, both rami lined with a row of robust setae and distal margin bearing several short and long robust setae. <italic>Uropod 3</italic> uniramous, peduncle extended with robust seta on apex, subequal to ramus; apically 3 robust setae and 2 setae. <italic>Telson</italic> subtrapezoidal, distally excavated with long simple setae near both distal corn<!--PageBreak--><!--PageBreak--><!--PageBreak--><!--PageBreak--><!--PageBreak-->ers.</p><p><bold>Female.</bold> (<italic>allotype</italic>). Total body length 4.2 mm (from tip of rostrum to apex of telson). – (sexually dimorphic characters).</p><p><italic>Antenna 1</italic> flagellum with 12 articles.</p><p><bold>Pereon.</bold> <italic>Gnathopod 2</italic> subchelate, smaller than that of male, basis to propodus setose; basis more slender, about 2.3 times as long as broad; carpus subtriangular, as long as broad; propodus suboval, longer than carpus, palm oblique and defined by a large bifid robust seta, palmar margin convex, distal end covered with sparse setae; dactylus curved with 5 inner marginal short setae. Coxa 4 and 5 longer than those of male.</p><p><italic>Pleopod 3</italic> without modified tip of outer ramus.</p><fig id="F1" position="float" orientation="portrait"><label>Figure 1.</label><caption><p>Map of sampling area</p></caption><graphic xmlns:xlink="http://www.w3.org/1999/xlink" xlink:href="ZooKeys-187-071-g001.jpg" position="float" orientation="portrait" xlink:type="simple"/></fig><fig id="F2" position="float" orientation="portrait"><label>Figure 2A.</label><caption><p>Photography of <italic><tp:taxon-name>Cheiriphotis trifurcata</tp:taxon-name></italic> sp. n. <bold>i</bold> holotype, male, (PSUZC-CR-0264), 3.47 mm. <bold>ii</bold> allotype, female, (PSUZC-CR-0265), 4.16 mm. Talet Bay, Lower Gulf of Thailand.</p></caption><graphic xmlns:xlink="http://www.w3.org/1999/xlink" xlink:href="ZooKeys-187-071-g002.jpg" position="float" orientation="portrait" xlink:type="simple"/></fig><fig id="F3" position="float" orientation="portrait"><label>Figure 2B.</label><caption><p><italic><tp:taxon-name>Cheiriphotis trifurcata</tp:taxon-name></italic> sp. n., holotype, male, (PSUZC-CR-0264), 3.47 mm. Talet Bay, Lower Gulf of Thailand. All scales represent 0.2 mm.</p></caption><graphic xmlns:xlink="http://www.w3.org/1999/xlink" xlink:href="ZooKeys-187-071-g003.jpg" position="float" orientation="portrait" xlink:type="simple"/></fig><fig id="F4" position="float" orientation="portrait"><label>Figure 2C.</label><caption><p><italic><tp:taxon-name>Cheiriphotis trifurcata</tp:taxon-name></italic> sp. n., holotype, male, (PSUZC-CR-0264), 3.47 mm. Talet Bay, Lower Gulf of Thailand. All scales represent 0.2 mm.</p></caption><graphic xmlns:xlink="http://www.w3.org/1999/xlink" xlink:href="ZooKeys-187-071-g004.jpg" position="float" orientation="portrait" xlink:type="simple"/></fig><fig id="F5" position="float" orientation="portrait"><label>Figure 2D.</label><caption><p><italic><tp:taxon-name>Cheiriphotis trifurcata</tp:taxon-name></italic> sp. n., holotype, male, (PSUZC-CR-0264), 3.47 mm. Talet Bay, Lower Gulf of Thailand. All scales represent 0.1 mm.</p></caption><graphic xmlns:xlink="http://www.w3.org/1999/xlink" xlink:href="ZooKeys-187-071-g005.jpg" position="float" orientation="portrait" xlink:type="simple"/></fig><fig id="F6" position="float" orientation="portrait"><label>Figure 2E.</label><caption><p><italic><tp:taxon-name>Cheiriphotis trifurcata</tp:taxon-name></italic> sp. n., holotype, male, (PSUZC-CR-0264), 3.47 mm. Talet Bay, Lower Gulf of Thailand. Scales for U1– U3 and T represent 0.1 mm; PL1 – PL3 represent 0.2 mm.</p></caption><graphic xmlns:xlink="http://www.w3.org/1999/xlink" xlink:href="ZooKeys-187-071-g006.jpg" position="float" orientation="portrait" xlink:type="simple"/></fig><fig id="F7" position="float" orientation="portrait"><label>Figure 3A.</label><caption><p><italic><tp:taxon-name>Cheiriphotis trifurcata</tp:taxon-name></italic> sp. n., allotype, female, (PSUZC-CR-0265), 4.16 mm. Talet Bay, Lower Gulf of Thailand. All scales represent 0.2 mm.</p></caption><graphic xmlns:xlink="http://www.w3.org/1999/xlink" xlink:href="ZooKeys-187-071-g007.jpg" position="float" orientation="portrait" xlink:type="simple"/></fig><fig id="F8" position="float" orientation="portrait"><label>Figure 3B.</label><caption><p><italic><tp:taxon-name>Cheiriphotis trifurcata</tp:taxon-name></italic> sp. n., allotype, female, (PSUZC-CR-0265), 4.16 mm. Talet Bay, Lower Gulf of Thailand. All scales represent 0.1 mm.</p></caption><graphic xmlns:xlink="http://www.w3.org/1999/xlink" xlink:href="ZooKeys-187-071-g008.jpg" position="float" orientation="portrait" xlink:type="simple"/></fig><fig id="F9" position="float" orientation="portrait"><label>Figure 3C.</label><caption><p><italic><tp:taxon-name>Cheiriphotis trifurcata</tp:taxon-name></italic> sp. n., allotype, female, (PSUZC-CR-0265), 4.16 mm. Talet Bay, Lower Gulf of Thailand. All scales represent 0.1 mm.</p></caption><graphic xmlns:xlink="http://www.w3.org/1999/xlink" xlink:href="ZooKeys-187-071-g009.jpg" position="float" orientation="portrait" xlink:type="simple"/></fig><fig id="F10" position="float" orientation="portrait"><label>Figure 3D.</label><caption><p><italic><tp:taxon-name>Cheiriphotis trifurcata</tp:taxon-name></italic> sp. n., allotype, female, (PSUZC-CR-0265), 4.16 mm. Talet Bay, Lower Gulf of Thailand. Scale for U1-U3 and T represents 0.1 mm; remaining represents 0.2 mm.</p></caption><graphic xmlns:xlink="http://www.w3.org/1999/xlink" xlink:href="ZooKeys-187-071-g010.jpg" position="float" orientation="portrait" xlink:type="simple"/></fig></tp:treatment-sec><tp:treatment-sec sec-type="Etymology"><title>Etymology.</title><p>The specific name “<italic>trifurcata</italic>” is from latin ‘tri = three’ and ‘furcated = forked’, referring to the distinct three forked tips of the modified setae on the outer ramus in male pleopod 3.</p></tp:treatment-sec><tp:treatment-sec sec-type="Remarks"><title>Remarks.</title><p>Even <italic><tp:taxon-name>Cheiriphotis trifurcata</tp:taxon-name></italic> shows a distinct character, with the presence of the three additional modified setae in male pleopod 3 and each seta equipped with three forked tips, but this character might be overlooked in other species. Besides, the general characters in the present species are closely related to <italic><tp:taxon-name>Cheiriphotis williamsoni</tp:taxon-name></italic>, <italic><tp:taxon-name>Cheiriphotis neotropicalis</tp:taxon-name></italic>, <italic><tp:taxon-name>Cheiriphotis mediterranea</tp:taxon-name></italic> and <italic><tp:taxon-name>Cheiriphotis walkeri</tp:taxon-name></italic> especially in the; 1) fused carpus-propodus of male gnathopod 2; 2) propodus with transverse palm and; 3) uropod 3 uniramus. Further examination on the present species also indicated that <italic><tp:taxon-name>Cheiriphotis trifurcata</tp:taxon-name></italic> can be distinguished from <italic><tp:taxon-name>Cheiriphotis williamsoni</tp:taxon-name></italic> by the male gnathopod 1 which has the carpus longer than the propodus and the palm of male gnathopod 2 which bears 4 blunt teeth and 4 blunt teeth and one acute palmar corner. The present species also differs from <italic><tp:taxon-name>Cheiriphotis neotropicalis</tp:taxon-name></italic> in the carpus of male gnathopod 1 which is longer than the propodus and the propodus of male gnathopod 2 as long as broad in contrast to <italic><tp:taxon-name>Cheiriphotis neotropicalis</tp:taxon-name></italic> where the carpus of gnathopod 1 is subequal to propodus and propodus of gnathopod 2 is broader than long.</p><p><italic><tp:taxon-name>Cheiriphotis trifurcata</tp:taxon-name></italic> shares a character of epimeron 2 with plumose setae on the ventral margin of epimera 2 with four known congeners, <italic><tp:taxon-name>Cheiriphotis erythraeus</tp:taxon-name></italic>, <italic><tp:taxon-name>Cheiriphotis mediterranea</tp:taxon-name></italic>, <italic><tp:taxon-name>Cheiriphotis williamsoni</tp:taxon-name></italic> and <italic><tp:taxon-name>Cheiriphotis neotropicalis</tp:taxon-name></italic>. The former can be distinguished from <italic><tp:taxon-name>Cheiriphotis erythraeus</tp:taxon-name></italic> by the carpus of the male gnathopod 1 which is partly fused with the propodus, the transverse palm which has 4 blunt teeth and the uniramus uropod while in the latter the carpus of the male gnathopod 1 is not fused with the propodus, the palm is medially V-shaped excavated with two teeth on both sides and the uropod is biramus. <italic><tp:taxon-name>Cheiriphotis trifurcata</tp:taxon-name></italic> is easily separated from <italic><tp:taxon-name>Cheiriphotis mediterranea</tp:taxon-name></italic> by the distally expanded peduncle of uropod 3 (vs. peduncle of uropod 3 not expanded distally).</p><p>To date, only one species of <italic><tp:taxon-name>Cheiriphotis</tp:taxon-name></italic> (i.e. <italic><tp:taxon-name>Cheiriphotis megacheles</tp:taxon-name></italic>)has been reported from the Andaman Sea and the South China Sea (Imbach 1967 and <xref ref-type="bibr" rid="B18">Rabindranath 1971</xref>). The absence of robust setae along the palm of gnathopod 1, the unfused carpus-propodus of the male gnathopod 2, a rounded epimeron 2, and the biramus uropod 3 in <italic><tp:taxon-name>Cheiriphotis megacheles</tp:taxon-name></italic> readily differentiates that species from the present one.</p><table-wrap id="T1" position="float" orientation="portrait"><label>Table 1.</label><caption><p>Comparison of some distinguished characters between <italic><tp:taxon-name>Cheiriphotis trifurcata</tp:taxon-name></italic> sp. n. and the related species</p></caption><table><tbody><tr><th rowspan="1" colspan="1">Characters</th><th rowspan="1" colspan="1">Accessory flagellum</th><th rowspan="1" colspan="1">♂ G1 palm</th><th rowspan="1" colspan="1">♂ G1 carpus: propodus</th><th rowspan="1" colspan="1">♂G2 carpus and propodus</th><th rowspan="1" colspan="1">♂G2 propodus</th><th rowspan="1" colspan="1">♂ G2 palm</th><th rowspan="1" colspan="1">epimeron 2</th><th rowspan="1" colspan="1">♂pleopod 3</th><th rowspan="1" colspan="1">U3</th></tr><tr><td rowspan="1" colspan="1"><italic><tp:taxon-name>Cheiriphotis trifurcata</tp:taxon-name></italic></td><td rowspan="1" colspan="1">4 articles</td><td rowspan="1" colspan="1">oblique with a robust seta at the proximal half</td><td rowspan="1" colspan="1">&gt;</td><td rowspan="1" colspan="1">fused</td><td rowspan="1" colspan="1">as broad as long</td><td rowspan="1" colspan="1">palm transverse, with 5 blunt teeth</td><td rowspan="1" colspan="1">with plumose setae on ventral margin</td><td rowspan="1" colspan="1">outer ramus last article modified</td><td rowspan="1" colspan="1">uniramus peduncle expanded distally</td></tr><tr><td rowspan="1" colspan="1"><italic><tp:taxon-name>Cheiriphotis erythraeus</tp:taxon-name></italic> Ruffo,1969</td><td rowspan="1" colspan="1">4 articles</td><td rowspan="1" colspan="1">oblique, palm longer than posterior margin</td><td rowspan="1" colspan="1">=</td><td rowspan="1" colspan="1">not fused</td><td rowspan="1" colspan="1">longer than broad</td><td rowspan="1" colspan="1">palm transverse, half way excavated with two teeth on both side and a defining tooth</td><td rowspan="1" colspan="1">with plumose setae on ventral margin</td><td rowspan="1" colspan="1">normal</td><td rowspan="1" colspan="1">biramus, inner ramus small</td></tr><tr><td rowspan="1" colspan="1"><italic><tp:taxon-name>Cheiriphotis mediterranea</tp:taxon-name></italic> Myers, 1983</td><td rowspan="1" colspan="1">4 articles</td><td rowspan="1" colspan="1">oblique, posterodistal excavated</td><td rowspan="1" colspan="1">&gt;</td><td rowspan="1" colspan="1">fused</td><td rowspan="1" colspan="1">broader than long</td><td rowspan="1" colspan="1">palm transverse, with 3 rounded lobes and a defining tooth</td><td rowspan="1" colspan="1">with plumose setae on ventral margin</td><td rowspan="1" colspan="1">normal</td><td rowspan="1" colspan="1">uniramus, peduncle poorly expanded</td></tr><tr><td rowspan="1" colspan="1"><italic><tp:taxon-name>Cheiriphotis megacheles (</tp:taxon-name></italic>Giles,1885)</td><td rowspan="1" colspan="1">5 articles</td><td rowspan="1" colspan="1">oblique, not distinctly defined,</td><td rowspan="1" colspan="1">&gt;</td><td rowspan="1" colspan="1">not fused</td><td rowspan="1" colspan="1">as long as broad</td><td rowspan="1" colspan="1">palm oblique, palmar corner with a strong tooth projecting posteriorly</td><td rowspan="1" colspan="1">round</td><td rowspan="1" colspan="1">normal</td><td rowspan="1" colspan="1">biramus, inner ramus small</td></tr><tr><td rowspan="1" colspan="1"><italic><tp:taxon-name>Cheiriphotis neotropicalis</tp:taxon-name></italic> Valerio-Berado et al. 2007</td><td rowspan="1" colspan="1">3 articles, last article small</td><td rowspan="1" colspan="1">palm excavate, defining palm with subdistal robust seta</td><td rowspan="1" colspan="1">=</td><td rowspan="1" colspan="1">fused</td><td rowspan="1" colspan="1">broader than long</td><td rowspan="1" colspan="1">palm transverse, with three rounded lobes and a defining tooth</td><td rowspan="1" colspan="1">with plumose setae on ventral margin</td><td rowspan="1" colspan="1">normal</td><td rowspan="1" colspan="1">uniramus, peduncle poorly expanded</td></tr><tr><td rowspan="1" colspan="1"><italic><tp:taxon-name>Cheiriphotis walkeri</tp:taxon-name></italic> Stebbing, 1918</td><td rowspan="1" colspan="1">no data</td><td rowspan="1" colspan="1">palm oblique, emarginate at anterior margin</td><td rowspan="1" colspan="1">&gt;</td><td rowspan="1" colspan="1">fused</td><td rowspan="1" colspan="1">broader than long</td><td rowspan="1" colspan="1">palm transverse with 2 depressions</td><td rowspan="1" colspan="1">round</td><td rowspan="1" colspan="1">normal</td><td rowspan="1" colspan="1">uniramus</td></tr><tr><td rowspan="1" colspan="1"><italic><tp:taxon-name>Cheiriphotis williamsoni</tp:taxon-name></italic> Salman &amp; Jabbar, 1990</td><td rowspan="1" colspan="1">4 articles</td><td rowspan="1" colspan="1">palm oblique, longer than posterior margin</td><td rowspan="1" colspan="1">&lt;</td><td rowspan="1" colspan="1">not fused</td><td rowspan="1" colspan="1">slightly longer than broad</td><td rowspan="1" colspan="1">palm transverse, with 3 large blunt teeth and a defining tooth, </td><td rowspan="1" colspan="1">round</td><td rowspan="1" colspan="1">normal</td><td rowspan="1" colspan="1">uniramus, peduncle broad</td></tr></tbody></table></table-wrap></tp:treatment-sec><ref-list><ref id="B18"><mixed-citation xmlns:xlink="http://www.w3.org/1999/xlink" xlink:type="simple"><person-group><name name-style="western"><surname>Rabindranath</surname><given-names>P</given-names></name></person-group> (<year>1971</year>)<article-title> On a collection of Isaeidae (Crustacea Amphipoda) from the southern Indian region.</article-title><source>Bijdragen tot de Dierkunde </source><volume>41</volume> (<issue>2</issue>): <fpage>67</fpage>-<lpage>93</lpage>.</mixed-citation></ref></ref-list></tp:taxon-treatment>
